# Supplementary material for: Foodborne Toxigenic Agents Investigated in Central Italy: An Overview of a Three-Year Experience (2018–2020)
Source: Toxins (Basel). 2022 Jan 5;14(1):40. doi: 10.3390/toxins14010040 (PMC8777671; doi:10.3390/toxins14010040)
Supplement: Supplementary file 1 [file toxins-14-00040-s001.zip]

Archive with 1 entries (1 files):
- toxins-1530324-supplementary.xlsx
