# Supplementary material for: Foodborne Toxigenic Agents Investigated in Central Italy: An Overview of a Three-Year Experience (2018–2020)
Source: Toxins (Basel). 2022 Jan 5;14(1):40. doi: 10.3390/toxins14010040 (PMC8777671; doi:10.3390/toxins14010040)
Supplement: Supplementary file 1 [file toxins-14-00040-s001.zip › toxins-1530324-supplementary.xlsx]

## Sheet: Table S1
Table S1. Descriptions of the foodborne outbreak investigations occurred in 2018-2020.
Year	Investigation number (IN)	Tested targets	Products description	RTE or no	Sampling site	Production or preparation site	Geographic origin	Involved people	Clinical or laboratory diagnosis	Hospitalization (if known)	Residue of the meal (if known)	Samples number	Outcome	Detected target	Description of positive samples	RTE or not (positive samples)
2018	1	Salmonella	Eggs	non-RTE	Private home	Retail store	Lazio	11 people, 1 death	Symptomatic diagnosis	yes	yes	1	Negative
2018	2	Clostridium botulinum	Products thereof	RTE	Market retail	Retail store	Lazio	1 person	Symptomatic diagnosis	yes	same batch or package	2	Negative
2018	3	Hepatitis E	Meat	RTE	Market retail	Retail store	Lazio	1 person	HEV	yes		1	Negative
2018	4	Hepatitis A	Fish	RTE	Restaurant	Restaurant	Lazio	more than 1 person	HAV	yes		1	Negative
2018	5	Clostridium botulinum	Products thereof	RTE	Market retail	Retail store	Tuscany	2 people	Symptomatic diagnosis			2	Negative
2018	6	Salmonella	Eggs	non-RTE	Private home	Retail store	Lazio	1 child	Symptomatic diagnosis		yes	1	Negative
2018	7	Hepatitis A, Norovirus, Salmonella	Fish	non-RTE	Market retail	Retail store	Campania	2 people	HAV			1	Positive	Norovirus and HAV	Mussels	non-RTE
2018	8	Clostridium botulinum	Products thereof	RTE	Market retail	Retail store	Tuscany	Unkown	Unknown			1	Negative
2018	9	Campylobacter, Staphylococcal enterotoxins, Listeria, Salmonella	Meat	non-RTE	Private home	Retail store	Lazio	1 person	Symptomatic diagnosis	primary care physician	yes	1	Negative
2018	10	Bacillus cereus, Staphylococcal enterotoxins, Salmonella, Yersinia	Various	both	Restaurant	Restaurant	Lazio	17 people	Symptomatic diagnosis		yes	37	Negative
2018	11	Clostridium botulinum	Various	RTE	Market retail	Retail store	Campania	Unkown	Unknown			7	Negative
2018	12	Bacillus cereus, E. coli (Beta), total coliforms, Staphylococcal enterotoxins, Histamine, Listeria, Salmonella, Coagulase Positive Staphylococcus	Fish	RTE	Restaurant	Restaurant	Lazio	1 person	Symptomatic diagnosis			1	Negative
2018	13	Clostridium botulinum	Products thereof	RTE	Private home	Homemade	Campania	1 person	Symptomatic diagnosis	yes	yes	1	Negative
2018	14	Bacillus cereus, Staphylococcal enterotoxins, Coagulase Positive Staphylococcus	Milk and milk products	RTE	Private home and Market retail	Retail store	Lazio	2 people	Symptomatic diagnosis			2	Positive	Coagulase Positive Staphylococcus	soft cheese	RTE
2018	15	Bacillus cereus, Clostridium perfringens, Staphylococcal enterotoxins, Salmonella, Coagulase Positive Staphylococcus	Meat	non-RTE	Restaurant	Restaurant	Lazio	1 person	Symptomatic diagnosis	yes		3	Negative
2018	16	Salmonella	Eggs	non-RTE	Restaurant	Restaurant	Lazio	3 people	Symptomatic diagnosis	yes		3	Negative
2018	17	Parasites	Fish	non-RTE	Restaurant	Restaurant	Lazio	Unkown	Unknown			2	Negative
2018	18	Staphylococcal enterotoxins	Fish	RTE	Market retail	Retail store	Lazio	1 person	Symptomatic diagnosis			1	Negative
2018	19	Staphylococcal enterotoxins, Salmonella, Coagulase Positive Staphylococcus	Milk and milk products	RTE	Market retail	Retail store	Lazio	5 peolpe	Salmonellosis (3 human isolates available)	yes		1	Negative
2018	20	Staphylococcal enterotoxins	Products thereof	RTE	Private home	Retail store	Lazio	1 person	Symptomatic diagnosis		same batch or package	1	Negative
2018	21	Campylobacter, Staphylococcal enterotoxins, E.coli STEC, Listeria, Salmonella	Meat	RTE	Market retail	Retail store	Lazio	Unkown	Unknown			2	Negative
2018	22	Clostridium botulinum	Products thereof	RTE	Market retail	Retail store	Calabria	Unkown	Unknown			1	Negative
2018	23	Bacillus cereus, Clostridium perfringens, Staphylococcal enterotoxins, Coagulase Positive Staphylococcus	Various	both	Restaurant	Restaurant	Lazio	more than 1 person	Symptomatic diagnosis		yes	6	Positive	Staphylococcal enterotoxin	risotto with semi-soft cheese	non-RTE
2018	24	E. coli (Beta), Norovirus, Salmonella, Vibrio, HAV, total coliforms	Fish	RTE	Market retail	Retail store	Lazio	Unkown	Unknown			1	Negative
2018	25	Clostridium botulinum	Various	both	Market retail	Retail store	Lazio	1 person	Botulism	yes		6	Negative
2018	26	Bacillus cereus, Campylobacter, Staphylococcal enterotoxins, Salmonella	Various	non-RTE	Restaurant	Restaurant	Lazio	6 children	Symptomatic diagnosis	yes	yes	7	Positive	Staphylococcal enterotoxin	poultry meat	non-RTE
2018	27	Staphylococcal enterotoxins, Coagulase Positive Staphylococcus	Meat	non-RTE	Restaurant	Restaurant	Lazio	Unkown	Unknown		yes	1	Negative
2018	28	Bacillus cereus, Clostridium perfringens, Staphylococcal enterotoxins, Salmonella, Coagulase Positive Staphylococcus	Various	both	Private home	Homemade	Tuscany	6 people	Symptomatic diagnosis	yes	yes	11	Positive	Clostridium perfringens and Bacillus cereus	bovine spleen gravy	non-RTE
2019	29	Staphylococcal enterotoxins, Histamine, Parasites , Coagulase Positive Staphylococcus	Products thereof	RTE	Private home	Retail store	Lazio	more than 1 person	Symptomatic diagnosis		yes	3	Negative
2019	30	Listeria	Meat	RTE	Market retail	Retail store	Lazio	1 person	Listeriosis			1	Negative
2019	31	Clostridium botulinum	Products thereof	RTE	Customs services	Unkown	Unkown	Unkown	Unknown			2	Negative
2019	32	Salmonella	Meat	RTE	Market retail	Retail store	Lazio	1 person	Salmonellosis			1	Negative
2019	33	Norovirus	Environmental		Restaurant	Restaurant	Tuscany	Unkown	Symptomatic diagnosis			1	Negative
2019	34	Bacillus cereus, E. coli STEC, Staphylococcal enterotoxins, Listeria, Salmonella, Coagulase Positive Staphylococcus	Meat	non-RTE	Private home	Retail store	Lazio	3 people	Symptomatic diagnosis	yes	yes	1	Positive	Escherichia coli STEC	bovine hamburger	non-RTE
2019	35	Clostridium botulinum	Various	RTE	Restaurant	Retail store	Tuscany	Unkown	Symptomatic diagnosis			2	Negative
2019	36	Norovirus, Paralytic Shellfish Poison, Parasites	Fish	RTE	Private home	Retail store	Tuscany	2 people	Symptomatic diagnosis		yes	1	Not executable
2019	37	E. coli (Beta), E. coli STEC, Salmonella, Coagulase Positive Staphylococcus	Milk and milk products	RTE	Private home and Market retail	Retail store	Lazio	1 person	Symptomatic diagnosis		yes	2	Negative
2019	38	Bacillus cereus, Campylobacter, Clostridium perfringens, Enterobacteria, Staphylococcal enterotoxins, Salmonella, Yersinia	Various	non-RTE	Restaurant	Restaurant	Lazio	130 people	Symptomatic diagnosis		yes	29	Negative
2019	39	Bacillus cereus, Clostridium perfringens, Staphylococcal enterotoxins, E.coli STEC, Listeria, Salmonella, Shigella, Coagulase Positive Staphylococcus, Yersinia	Vegetables and pasta	both	Restaurant	Restaurant	Tuscany	Unkown	Unknown		probable	2	Positive	Yersinia enterocolitica	precooked pasta	RTE
2019	40	Enterobacteria, Salmonella, Vibrio	Fish	RTE	Restaurant	Restaurant	Lazio	15 people	Symptomatic diagnosis	yes		1	Negative
2019	41	Listeria	Various	both	Private home	Retail store and homemade	Lazio	1 person	Listeriosis		yes	6	Negative
2019	42	Hepatitis E	Meat	non-RTE	Market retail	Retail store	Lazio	3 people	HEV			2	Positive	HEV	Pork fresh sausage and liver	non-RTE
2019	43	Bacillus cereus, Staphylococcal enterotoxins, Coagulase Positive Staphylococcus	Meat	non-RTE	Restaurant	Restaurant	Tuscany	Unkown	Unknown			1	Negative
2019	44	Salmonella	Meat	both	Restaurant	Restaurant	Lazio	Unkown	Unknown			4	Positive	Salmonella Infantis	poultry kebab meat	RTE
2019	45	Coagulase Positive Staphylococcus	Milk and milk products	RTE	Market retail	Retail store	Lazio	Unkown	Unknown			1	Negative
2019	46	Listeria	Milk and milk products and environmenral	RTE	Private home	Retail store	Lazio	1 person	Listeriosis	yes	yes	10	Negative
2019	47	Bacillus cereus, E. coli (Beta), Staphylococcal enterotoxins, Salmonella	Bakery products	non-RTE	Market retail	Retail store	Lazio	Unkown	Unknown			1	Negative
2019	48	Listeria	Milk and milk products	RTE	Market retail	Retail store	Lazio	Unkown	Unknown			1	Negative
2019	49	Norovirus	Environmental		Restaurant	Restaurant	Tuscany	Unkown	Unknown			2	Negative
2019	50	Salmonella	Eggs	non-RTE	Private home	Retail store	Lazio	Unkown	Unknown		yes	1	Negative
2019	51	Clostridium perfringes, E.coli, Staphylococcal enterotoxins, Listeria, Salmonella	Various	non-RTE	Restaurant	Restaurant	Lazio	Unkown	Unknown		yes	2	Positive	Clostridium perfringens	Pork meat and mushrooms	non-RTE
2019	52	Hepatitis E	Meat	both	Market retail	Retail store	Lazio	Unkown	Symptomatic diagnosis			2	Negative
2019	53	Listeria	Meat	both	Private home	Retail store and homemade	Lazio	Unkown	Unknown		yes	2	Positive	Listeria monocytogenes	poultry fresh sausage	non-RTE
2019	54	Listeria	Milk and milk products	RTE	Market retail	Retail store	Lazio	Unkown	Unknown			3	Negative
2019	55	Salmonella	Eggs	non-RTE	Market retail	Retail store	Lazio	Unkown	Unknown			1	Negative
2019	56	Salmonella	Meat	RTE	Private home	Retail store	Lazio	1 person	Salmonellosis	yes	yes	1	Negative
2019	57	Listeria	Various	RTE	Market retail	Retail store	Lazio	1 person	Listeriosis			3	Negative
2020	58	Listeria	Meat and environment	both	Market retail	Retail store	Lazio	2 people	Listeriosis (1 human isolate available)	yes		4	Positive	Listeria monocytogenes	Pork meat (mortadella) and ennvironment	RTE
2020	59	Listeria	Vegetables	non-RTE	Market retail	Retail store	Lazio	Unkown	Unknown			3	Positive	Listeria monocytogenes	Veggie burger	non-RTE
2020	60	Listeria	Vegetables	non-RTE	Market retail	Retail store	Lazio	Unkown	Unknown			3	Negative
2020	61	E. coli (Beta), Listeria, Salmonella, Shigella, Yersinia	Fish	non-RTE	Restaurant	Restaurant	Lazio	Unkown	Symptomatic diagnosis			3	Negative
2020	62	Campylobacter	Meat	RTE	Restaurant	Restaurant	Lazio	Unkown	Unknown			1	Negative
2020	63	Listeria	Various	both	Private home	Retail store and homemade	Lazio	1 person	Listeriosis (human isolate available)		probable	55	Positive	Listeria monocytogenes	Bovine meat mince	non-RTE
2020	64	Clostridium botulinum	Products thereof	RTE	Private home	Homemade	Calabria	1 person	Symptomatic diagnosis		yes	1	Negative
2020	65	Enterobacteria, Staphylococcal enterotoxins, Listeria, Parasites , Salmonella, Coagulase Positive Staphylococcus	Meat	RTE	Private home	Retail store	Emilia Romagna	3 people	Symptomatic diagnosis	yes	yes	1	Positive	Fly larvae (Lucilia, Calliphoridae)	Pork meat	RTE
2020	66	Bacillus cereus, Clostridium perfringens, Enterobacteria, Salmonella, Coagulase Positive Staphylococcus	Meat	non-RTE	Private home	Retail store	Lazio	1 person	Symptomatic diagnosis	yes	yes	1	Positive	Coagulase Positive Staphylococcus	poultry meat	non-RTE
2020	67	Listeria	Various	RTE	Market retail	Retail store	Lazio	Unkown	Unknown			3	Negative
2020	68	Clostridium botulinum	Products thereof	RTE	Market retail and restaurant	Retail store	Campania	37 people	Botulism		same batch or package	67	Negative
2020	69	Clostridium botulinum	Products thereof	RTE	Private home	Homemade	Campania	1 person	Botulism	yes	probable	2	Negative
2020	70	Listeria	Environmental		Restaurant	Restaurant	Lazio	4 people, 1 death	Listeriosis (4 human isolates available)	yes		1	Positive	Listeria monocytogenes	Environment
